# Supplementary material for: Food Insecurity in Individuals with Eating Disorders: A UK-Wide Survey of Impact, Help-Seeking, and Suggestions for Guidance
Source: Nutrients. 2026 Mar 6;18(5):852. doi: 10.3390/nu18050852 (PMC12987311; doi:10.3390/nu18050852)
Supplement: Supplementary file 1 [file nutrients-18-00852-s001.zip]

Archive with 1 entries (1 files):
- FI Paper Supplementary Materials_revised.pdf
